# Supplementary material for: Stevia Polyphenols, Their Antimicrobial and Anti-Inflammatory Properties, and Inhibitory Effect on Digestive Enzymes
Source: Molecules. 2023 Nov 13;28(22):7572. doi: 10.3390/molecules28227572 (PMC10673113; doi:10.3390/molecules28227572)
Supplement: Supplementary file 1 [file molecules-28-07572-s001.zip]

Archive with 1 entries (1 files):
- molecules-2693218-supplementary.pdf
